# Supplementary material for: Biomarker discovery in heterogeneous tissue samples -taking the in-silico deconfounding approach
Source: BMC Bioinformatics. 2010 Jan 14;11:27. doi: 10.1186/1471-2105-11-27 (PMC3098067; doi:10.1186/1471-2105-11-27)
Supplement: Additional file 1 — R-package deconf(Windows) including example data and script. R-package deconf (Windows version) which implements the deconfounding algorithm together with options for normalization, run-time options for the iteration process, and number of cell-type specific gene expression profiles to be estimated. Also, some toy examples and part of the experimental dataset are included together with executable example scripts for demonstration purposes. [file 1471-2105-11-27-S1.ZIP]

Archive with 47 entries (37 files):
- deconf/
- deconf/chtml/
- deconf/chtml/deconf.chm
- deconf/CONTENTS
- deconf/data/
- deconf/data/filelist
- deconf/data/Rdata.zip
- deconf/DESCRIPTION
- deconf/help/
- deconf/help/AnIndex
- deconf/help/CELL
- deconf/help/deconf-package
- deconf/help/deconfounding
- deconf/help/stat
- deconf/help/TISS
- deconf/html/
- deconf/html/00Index.html
- deconf/html/CELL.html
- deconf/html/deconf-package.html
- deconf/html/deconfounding.html
- deconf/html/stat.html
- deconf/html/TISS.html
- deconf/INDEX
- deconf/latex/
- deconf/latex/CELL.tex
- deconf/latex/deconf-package.tex
- deconf/latex/deconfounding.tex
- deconf/latex/stat.tex
- deconf/latex/TISS.tex
- deconf/man/
- deconf/man/deconf.Rd.gz
- deconf/MD5
- deconf/Meta/
- deconf/Meta/data.rds
- deconf/Meta/hsearch.rds
- deconf/Meta/package.rds
- deconf/Meta/Rd.rds
- deconf/R/
- deconf/R/deconf
- deconf/R/deconf.rdb
- deconf/R/deconf.rdx
- deconf/R-ex/
- deconf/R-ex/CELL.R
- deconf/R-ex/deconf-package.R
- deconf/R-ex/deconfounding.R
- deconf/R-ex/stat.R
- deconf/R-ex/TISS.R
