# Supplementary material for: Biomarker discovery in heterogeneous tissue samples -taking the in-silico deconfounding approach
Source: BMC Bioinformatics. 2010 Jan 14;11:27. doi: 10.1186/1471-2105-11-27 (PMC3098067; doi:10.1186/1471-2105-11-27)
Supplement: Additional file 1 — R-package deconf(Windows) including example data and script. R-package deconf (Windows version) which implements the deconfounding algorithm together with options for normalization, run-time options for the iteration process, and number of cell-type specific gene expression profiles to be estimated. Also, some toy examples and part of the experimental dataset are included together with executable example scripts for demonstration purposes. [file 1471-2105-11-27-S1.ZIP › deconf/CONTENTS]

Entry: CELL
Aliases: CELL
Keywords: datasets
Description: Gene expression data for CD3 cells in blood
URL: ../../../library/deconf/html/CELL.html

Entry: TISS
Aliases: TISS
Keywords: datasets
Description: Example of experimental gene expression data
URL: ../../../library/deconf/html/TISS.html

Entry: deconf-package
Aliases: deconf-package deconf
Keywords: package
Description: package deconf contains function "deconfounding", implementing the decomposition of OMICS datasets of heterogeneous tissues in signature and cell type concentration
URL: ../../../library/deconf/html/deconf-package.html

Entry: deconfounding
Aliases: deconfounding
Keywords: analysis of gene expression data in heterogeneous tissue
Description: Function decomposing an OMICS dataset from mixed tissue
URL: ../../../library/deconf/html/deconfounding.html

Entry: stat
Aliases: stat
Keywords: datasets
Description: phenotype data for TISS and CELL datasets
URL: ../../../library/deconf/html/stat.html
