# Supplementary material for: Biomarker discovery in heterogeneous tissue samples -taking the in-silico deconfounding approach
Source: BMC Bioinformatics. 2010 Jan 14;11:27. doi: 10.1186/1471-2105-11-27 (PMC3098067; doi:10.1186/1471-2105-11-27)
Supplement: Additional file 1 — R-package deconf(Windows) including example data and script. R-package deconf (Windows version) which implements the deconfounding algorithm together with options for normalization, run-time options for the iteration process, and number of cell-type specific gene expression profiles to be estimated. Also, some toy examples and part of the experimental dataset are included together with executable example scripts for demonstration purposes. [file 1471-2105-11-27-S1.ZIP › deconf/DESCRIPTION]

Package: deconf
Type: Package
Title: decomposition (deconfounding) of OMICS datasets in heterogeneous
        tissues
Version: 1.0
Date: 2009-09-02
Author: Dirk Repsilber, Anna Telaar
Maintainer: Dirk Repsilber <repsilber@fbn-dummerstorf.de>
Description: Decomposition of OMICS data M (e.g. genes by samples) into
        M = S*C, S: genes by cell types, C: cell types by samples
License: GPL version 2 or later
LazyLoad: yes
Packaged: Thu Sep 3 09:10:26 2009; repsilber
Built: R 2.9.2; ; 2009-09-03 07:17:01 UTC; windows
