# Supplementary material for: Biomarker discovery in heterogeneous tissue samples -taking the in-silico deconfounding approach
Source: BMC Bioinformatics. 2010 Jan 14;11:27. doi: 10.1186/1471-2105-11-27 (PMC3098067; doi:10.1186/1471-2105-11-27)
Supplement: Additional file 1 — R-package deconf(Windows) including example data and script. R-package deconf (Windows version) which implements the deconfounding algorithm together with options for normalization, run-time options for the iteration process, and number of cell-type specific gene expression profiles to be estimated. Also, some toy examples and part of the experimental dataset are included together with executable example scripts for demonstration purposes. [file 1471-2105-11-27-S1.ZIP › deconf/help/AnIndex]

deconf-package	deconf-package
CELL	CELL
deconf	deconf-package
deconfounding	deconfounding
stat	stat
TISS	TISS
