# Supplementary material for: Biomarker discovery in heterogeneous tissue samples -taking the in-silico deconfounding approach
Source: BMC Bioinformatics. 2010 Jan 14;11:27. doi: 10.1186/1471-2105-11-27 (PMC3098067; doi:10.1186/1471-2105-11-27)
Supplement: Additional file 1 — R-package deconf(Windows) including example data and script. R-package deconf (Windows version) which implements the deconfounding algorithm together with options for normalization, run-time options for the iteration process, and number of cell-type specific gene expression profiles to be estimated. Also, some toy examples and part of the experimental dataset are included together with executable example scripts for demonstration purposes. [file 1471-2105-11-27-S1.ZIP › deconf/INDEX]

CELL                    Gene expression data for CD3 cells in blood
TISS                    Example of experimental gene expression data
deconf-package          package deconf contains function
                        "deconfounding", implementing the decomposition
                        of OMICS datasets of heterogeneous tissues in
                        signature and cell type concentration
deconfounding           Function decomposing an OMICS dataset from
                        mixed tissue
stat                    phenotype data for TISS and CELL datasets
