# Supplementary material for: Biomarker discovery in heterogeneous tissue samples -taking the in-silico deconfounding approach
Source: BMC Bioinformatics. 2010 Jan 14;11:27. doi: 10.1186/1471-2105-11-27 (PMC3098067; doi:10.1186/1471-2105-11-27)
Supplement: Additional file 1 — R-package deconf(Windows) including example data and script. R-package deconf (Windows version) which implements the deconfounding algorithm together with options for normalization, run-time options for the iteration process, and number of cell-type specific gene expression profiles to be estimated. Also, some toy examples and part of the experimental dataset are included together with executable example scripts for demonstration purposes. [file 1471-2105-11-27-S1.ZIP › deconf/latex/deconf-package.tex]

\HeaderA{deconf-package}{package deconf contains function "deconfounding", implementing the decomposition
of OMICS datasets of heterogeneous tissues in signature and cell type concentration}{deconf.Rdash.package}
\aliasA{deconf}{deconf-package}{deconf}
\keyword{package}{deconf-package}
\begin{Description}\relax
Main function "deconfounding" implements an iterative decomposition as I = S*C,
where I is the originally measured data matrix (e.g. genes by samples),
S is the signature matrix (genes by cell types) and C the cell type concentration
matrix (cell types by samples) -- see Repsilber et al., 2009.
\end{Description}
\begin{Details}\relax
\Tabular{ll}{
Package: & deconf\\
Type: & Package\\
Version: & 1.0\\
Date: & 2009-09-02\\
License: & GPL version 2 or later\\
LazyLoad: & yes\\
}
Check help for main function "deconfounding" and its examples.
\end{Details}
\begin{Author}\relax
Dirk Repsilber \textless{}repsilber@fbn-dummerstorf.de\textgreater{}
\end{Author}
\begin{References}\relax
Repsilber et al., 2009
\end{References}
\begin{SeeAlso}\relax
TISS, CELL, stat
\end{SeeAlso}
\begin{Examples}
\begin{ExampleCode}
## our simplest example here!
\end{ExampleCode}
\end{Examples}
