# Supplementary material for: Biomarker discovery in heterogeneous tissue samples -taking the in-silico deconfounding approach
Source: BMC Bioinformatics. 2010 Jan 14;11:27. doi: 10.1186/1471-2105-11-27 (PMC3098067; doi:10.1186/1471-2105-11-27)
Supplement: Additional file 1 — R-package deconf(Windows) including example data and script. R-package deconf (Windows version) which implements the deconfounding algorithm together with options for normalization, run-time options for the iteration process, and number of cell-type specific gene expression profiles to be estimated. Also, some toy examples and part of the experimental dataset are included together with executable example scripts for demonstration purposes. [file 1471-2105-11-27-S1.ZIP › deconf/latex/stat.tex]

\HeaderA{stat}{phenotype data for TISS and CELL datasets}{stat}
\keyword{datasets}{stat}
\begin{Description}\relax
taking values TB, TSTpos or TSTneg according to three groups
of a clinical field study as examples data for function
"deconfounding" (see examples there)
\end{Description}
\begin{Usage}
\begin{verbatim}data(stat)\end{verbatim}
\end{Usage}
\begin{Format}\relax
The format is:
chr [1:84] "TSTneg" "TSTpos" "TB" "TB" "TSTpos" "TB" ...
\end{Format}
\begin{Details}\relax
use together with datasets TISS and CELL -- see examples of function "deconfounding"
\end{Details}
\begin{References}\relax
Repsilber et al., 2009
\end{References}
\begin{Examples}
\begin{ExampleCode}
data(stat)
## see examples for function deconfounding!
\end{ExampleCode}
\end{Examples}
