# Supplementary material for: Biomarker discovery in heterogeneous tissue samples -taking the in-silico deconfounding approach
Source: BMC Bioinformatics. 2010 Jan 14;11:27. doi: 10.1186/1471-2105-11-27 (PMC3098067; doi:10.1186/1471-2105-11-27)
Supplement: Additional file 1 — R-package deconf(Windows) including example data and script. R-package deconf (Windows version) which implements the deconfounding algorithm together with options for normalization, run-time options for the iteration process, and number of cell-type specific gene expression profiles to be estimated. Also, some toy examples and part of the experimental dataset are included together with executable example scripts for demonstration purposes. [file 1471-2105-11-27-S1.ZIP › deconf/MD5]

55e367c83751f206ba08ab1a7ec2429c *CONTENTS
d05d3c4703b21a5c6fc306a3c50340fa *DESCRIPTION
17e612d06eb9a57d466f2699e61c3de7 *INDEX
556cf63c8ff789a955940028deed4276 *Meta/Rd.rds
edc9715e449ee38f9fedd63cc72e2283 *Meta/data.rds
f28967a46d6df3116cea211963d2e082 *Meta/hsearch.rds
d65cf9992d507685f3426b5857ebe9cc *Meta/package.rds
7251b3c47cdd08a7a2b0941b5ab9907f *R-ex/CELL.R
30854a10229c8fa4beb4ab5e9fc7569d *R-ex/TISS.R
8ee6344f6a2aa3e247bb43deb3ac1b82 *R-ex/deconf-package.R
1b70a28c84269af943f72b3f6b5d3a9a *R-ex/deconfounding.R
6b05f99c85986bf03be5e5b709d0e89a *R-ex/stat.R
6e60a4480e0345d65902fc23b54bffd6 *R/deconf
2136d824046799a9c3b24c0384e9b003 *R/deconf.rdb
f9e4caa3e04ddba8762f21ad61a6654e *R/deconf.rdx
a49f5762cd05d35725099a298d433500 *chtml/deconf.chm
6a12fdbb4d95c004837b620edb44d6d7 *data/Rdata.zip
2e1253d165da1bea5dc9b69c265bd89c *data/filelist
afc2125f57382fc333dea78f45586aba *help/AnIndex
5dc2b56e98a9a8bcaf94287561daa41d *help/CELL
68a0b139d01f92e475b8fe13f1475d58 *help/TISS
1dc9d6e050e98ca2835a7a5862a67499 *help/deconf-package
7a4cd0dade1c7fca14f7368885025a93 *help/deconfounding
2b67b8bfaa75f2160af8eab0c4c8106a *help/stat
f43903d9a2a1b8ca1f5661917519f386 *html/00Index.html
8cc3a611b601fe79b2d0d722349686ce *html/CELL.html
9491c6f29f1026643770293bc9468443 *html/TISS.html
436a7d97f039bf59d9c2d0fbd2c90754 *html/deconf-package.html
5d30c447fe728564550eaa6582da81da *html/deconfounding.html
6b3aa63673269d363b84973636d1e2a2 *html/stat.html
4ac3428f97ce159bd09a222d729242e7 *latex/CELL.tex
ba64bdfa7187442926efcab0de3ed1b3 *latex/TISS.tex
3590ac264dfe678fcf3b009ac690dda0 *latex/deconf-package.tex
7af4cb2703d225c233384f761a45046e *latex/deconfounding.tex
b975e909fb930c27882337480901acc7 *latex/stat.tex
cf3b0b0adb29000956d4540ec4cc664a *man/deconf.Rd.gz
