# Supplementary material for: Biomarker discovery in heterogeneous tissue samples -taking the in-silico deconfounding approach
Source: BMC Bioinformatics. 2010 Jan 14;11:27. doi: 10.1186/1471-2105-11-27 (PMC3098067; doi:10.1186/1471-2105-11-27)
Supplement: Additional file 2 — R-package deconf(tar-gz archive). R-package deconf (tar-gz archive) [file 1471-2105-11-27-S2.GZ]

Archive with 21 entries (17 files):
- deconf
- deconf/DESCRIPTION
- deconf/R
- deconf/R/norm.R
- deconf/R/apply.constraints.C.R
- deconf/R/eps.R
- deconf/R/normalize.col.in.matrix.R
- deconf/R/apply.constraints.S.R
- deconf/R/deconfounding.R
- deconf/R/lsqnonneg.col.R
- deconf/R/lsqnonneg.R
- deconf/man
- deconf/man/TISS.Rd
- deconf/man/CELL.Rd
- deconf/man/deconf-package.Rd
- deconf/man/stat.Rd
- deconf/man/deconfounding.Rd
- deconf/data
- deconf/data/CELL.rda
- deconf/data/TISS.rda
- deconf/data/stat.rda
