# Supplementary material for: Biomarker discovery in heterogeneous tissue samples -taking the in-silico deconfounding approach
Source: BMC Bioinformatics. 2010 Jan 14;11:27. doi: 10.1186/1471-2105-11-27 (PMC3098067; doi:10.1186/1471-2105-11-27)
Supplement: Additional file 2 — R-package deconf(tar-gz archive). R-package deconf (tar-gz archive) [file 1471-2105-11-27-S2.GZ › deconf/DESCRIPTION]

Package: deconf
Type: Package
Title: decomposition (deconfounding) of OMICS datasets in heterogeneous tissues
Version: 1.0
Date: 2009-09-02
Author: Dirk Repsilber, Anna Telaar
Maintainer: Dirk Repsilber <repsilber@fbn-dummerstorf.de>
Description: Decomposition of OMICS data M (e.g. genes by samples) into
             M = S*C, S: genes by cell types, C: cell types by samples
License: GPL version 2 or later
LazyLoad: yes
Packaged: Thu Sep  3 09:10:26 2009; repsilber
