# Supplementary material for: Biomarker discovery in heterogeneous tissue samples -taking the in-silico deconfounding approach
Source: BMC Bioinformatics. 2010 Jan 14;11:27. doi: 10.1186/1471-2105-11-27 (PMC3098067; doi:10.1186/1471-2105-11-27)
Supplement: Additional file 2 — R-package deconf(tar-gz archive). R-package deconf (tar-gz archive) [file 1471-2105-11-27-S2.GZ › deconf/R/eps.R]

`eps` <-
function(){
	# Floating point relative accuracy. EPS is the distance from 1.0 to the next largest
	# floating point number. Value is taken from Matlab R12 running under Windows XP SP2,64 Bit
	return(2.2204e-016)
}
