# Supplementary material for: Biomarker discovery in heterogeneous tissue samples -taking the in-silico deconfounding approach
Source: BMC Bioinformatics. 2010 Jan 14;11:27. doi: 10.1186/1471-2105-11-27 (PMC3098067; doi:10.1186/1471-2105-11-27)
Supplement: Additional file 2 — R-package deconf(tar-gz archive). R-package deconf (tar-gz archive) [file 1471-2105-11-27-S2.GZ › deconf/R/deconfounding.R]

`deconfounding` <-
function(I,n.cell.types,
		n.iterations=1000, error.threshold=0)
{

   #column normalization
   I.noised<-normalize.col.in.matrix(I,col.value=1,method="mean")
	 #I <- I.noised$Matrix

#generate start values which fulfil the constraints
			S.start <- matrix(
				sample(seq(from=1,to=(nrow(I) * n.cell.types),by=1),
      			replace=TRUE,size=nrow(I)* n.cell.types),
				nrow=nrow(I),ncol=n.cell.types)

			C.start <- matrix(
				sample(seq( from=1,to=(n.cell.types * ncol(I)),by=0.1),
				replace=TRUE,size= n.cell.types * ncol(I)),
				nrow=n.cell.types,ncol=ncol(I))

	return.list <- list()
	#print(n.iterations)
	# alternating: either take S as fix and calculate C or take C
	# as fix and calculate S.
	# start: S is considered as fix

	return.list[["S"]] <- apply.constraints.S(S.start)
	return.list[["C"]] <- apply.constraints.C(C.start)
	return.list[["nsim"]] <- 0
	return.list[["error"]] <- Inf

	return.list[["error.S"]] <- Inf
	return.list[["error.C"]] <- Inf
      return.list[["min.error"]] <- Inf

	return.list[["min.C"]] <- 0
	return.list[["stuck.min.C"]] <- 0
	return.list[["min.S"]] <- 0
	return.list[["stuck.min.S"]] <- 0

	exit<- FALSE
	i <- 0

     	while(exit == FALSE)
      {	i <- i +1
		print("")
		print(paste("iteration",i,"min.error",return.list[["min.error"]]))
		return.list[["nsim"]] <- i


		if (i %% 2 == 1){	#S fix

			x <- lsqnonneg(return.list[["S"]]$Matrix,I.noised$Matrix,return.list[["C"]]$Matrix)
		      C2 <- apply.constraints.C(x$x)

			if (	x$resnorm >= return.list[["error"]] |
				x$resnorm == return.list[["error.C"]]  ) #no changes, we stuck in local minima
			{
				print("Found minimum for C.")
				return.list[["min.C"]] <- 1
				#but maybe this minimum is not the global minimum ?
				if ( return.list[["error"]] > error.threshold)
				{
					#add some noise
					#return.list[["C"]]$Matrix <- return.list[["C"]]$Matrix[c(2,1),]
					return.list[["stuck.min.C"]] <- 1

					return(return.list)

				}
			} else {
				return.list[["error.C"]] <- x$resnorm
			}
			return.list[["C"]]$Matrix <- C2$Matrix

		}

		if (i %% 2 == 0){   #C fix

			#switch the C and G matrizes
			x <- lsqnonneg(t(return.list[["C"]]$Matrix), t(I.noised$Matrix),
				t(return.list[["S"]]$Matrix))

			S2 <- apply.constraints.S(t(x$x))

			if (	x$resnorm >= return.list[["error"]] |
				x$resnorm == return.list[["error.S"]] ) #no changes, we stuck in local minima
			{
				print("Found minimum for S.")
				return.list[["min.S"]] <- 1
				#but maybe this minimum is not the global minimum ?
				if ( return.list[["error"]] >  error.threshold) {
					#add some noise
					#return.list[["S"]]$Matrix <- return.list[["S"]]$Matrix[,c(2,1)]
					#apply.constraints.S(add.noise(S2$Matrix))
					return.list[["stuck.min.S"]] <- 1

					return(return.list)
				}
			} else {
				return.list[["error.S"]] <- x$resnorm
			}
			return.list[["S"]]$Matrix <- S2$Matrix
		}

		#determine the error
		return.list[["error"]] <- x$resnorm
		print(paste("error=",return.list[["error"]]))

		if (return.list[["min.error"]] > x$resnorm )
			return.list[["min.error"]] <- x$resnorm

		if (return.list[["error"]] < error.threshold | i >= n.iterations)
		{
			exit<- TRUE
		}
	}
	return (return.list)
}
