# Supplementary material for: Biomarker discovery in heterogeneous tissue samples -taking the in-silico deconfounding approach
Source: BMC Bioinformatics. 2010 Jan 14;11:27. doi: 10.1186/1471-2105-11-27 (PMC3098067; doi:10.1186/1471-2105-11-27)
Supplement: Additional file 2 — R-package deconf(tar-gz archive). R-package deconf (tar-gz archive) [file 1471-2105-11-27-S2.GZ › deconf/man/deconf-package.Rd]

\name{deconf-package}
\alias{deconf-package}
\alias{deconf}
\docType{package}
\title{
package deconf contains function "deconfounding", implementing the decomposition
of OMICS datasets of heterogeneous tissues in signature and cell type concentration
}
\description{
Main function "deconfounding" implements an iterative decomposition as I = S*C,
where I is the originally measured data matrix (e.g. genes by samples),
S is the signature matrix (genes by cell types) and C the cell type concentration
matrix (cell types by samples) -- see Repsilber et al., 2009.
}
\details{
\tabular{ll}{
Package: \tab deconf\cr
Type: \tab Package\cr
Version: \tab 1.0\cr
Date: \tab 2009-09-02\cr
License: \tab GPL version 2 or later\cr
LazyLoad: \tab yes\cr
}
Check help for main function "deconfounding" and its examples.
}
\author{Dirk Repsilber <repsilber@fbn-dummerstorf.de>
}
\references{
Repsilber et al., 2009
}
\keyword{ package }
\seealso{
TISS, CELL, stat
}
\examples{
## our simplest example here!
}
