# Supplementary material for: Biomarker discovery in heterogeneous tissue samples -taking the in-silico deconfounding approach
Source: BMC Bioinformatics. 2010 Jan 14;11:27. doi: 10.1186/1471-2105-11-27 (PMC3098067; doi:10.1186/1471-2105-11-27)
Supplement: Additional file 2 — R-package deconf(tar-gz archive). R-package deconf (tar-gz archive) [file 1471-2105-11-27-S2.GZ › deconf/man/stat.Rd]

\name{stat}
\alias{stat}
\docType{data}
\title{phenotype data for TISS and CELL datasets}
\description{
  taking values TB, TSTpos or TSTneg according to three groups
  of a clinical field study as examples data for function
  "deconfounding" (see examples there)
}
\usage{data(stat)}
\format{
  The format is:
 chr [1:84] "TSTneg" "TSTpos" "TB" "TB" "TSTpos" "TB" ...
}
\details{
  use together with datasets TISS and CELL -- see examples of function "deconfounding"
}
\references{
 Repsilber et al., 2009
}
\examples{
data(stat)
## see examples for function deconfounding!
}
\keyword{datasets}
