# Supplementary material for: Biomarker discovery in heterogeneous tissue samples -taking the in-silico deconfounding approach
Source: BMC Bioinformatics. 2010 Jan 14;11:27. doi: 10.1186/1471-2105-11-27 (PMC3098067; doi:10.1186/1471-2105-11-27)
Supplement: Additional file 2 — R-package deconf(tar-gz archive). R-package deconf (tar-gz archive) [file 1471-2105-11-27-S2.GZ › deconf/man/deconfounding.Rd]

\name{deconfounding}
\alias{deconfounding}
%- Also NEED an '\alias' for EACH other topic documented here.
\title{Function decomposing an OMICS dataset from mixed tissue}
\description{
  The decomposition is according to I = S \%*\% C, where I is 
  the originally measured data matrix, e.g. gene expression matrix,
  S is the signature matrix containing as many columns as cell types
  and rows as genes, C is the cell type concentration matrix with
  as many rows as cell types, and as many columns as samples in the
  originally measured dataset.
}
\usage{
deconfounding(I, n.cell.types, n.iterations = 1000, error.threshold = 0)
}
%- maybe also 'usage' for other objects documented here.
\arguments{
  \item{I}{ originally measured data matrix, genes by samples, e.g. gene expression data }
  \item{n.cell.types}{ number of cell types in which the original data should be decomposed }
  \item{n.iterations}{ max number of iterations of the deconfounding algorithm }
  \item{error.threshold}{ min error to continue iterations, if error falls below this 
                          threshold, the iterative algorithm stops }
}
\details{
  Data in the originally measured data matrix, I, need to be non-negative.
  Try if deconfounding works better in original or log-scale.
}
\value{
  Function deconfounding returns a list of results:
  \item{S}{\$Matrix: estimated signature matrix, S}
  \item{C}{\$Matrix: estimated cell type concentration matrix, C}
  \item{nsim}{number of iterations until the algorithm stopped}
  \item{error}{error if comparing originally measured data matrix and decomposition S\%*\%C}
}
\references{Repsilber et al., 2009}
\author{Dirk Repsilber, repsilber@fbn-dummerstorf.de}
\seealso{ TISS, CELL, stat }
\examples{
library(deconf)
####################################################################
## (1) toy data example:

## cell type proportions matrix:
ct1 <- runif(20)
ct2 <- 1-ct1
CP <- matrix(c(ct1,ct2),ncol=20,nrow=2,byrow=TRUE)

## cell type-specific gene expression matrix:
S.raw <- matrix(rexp(200),ncol=2)

## normalized S matrix:
S <- apply.constraints.S(S.raw)$Matrix

## gene expression matrix (simulated measured intensities):
I <- S %*% CP

## deconfound I, using n=2 cell types:
res <- deconfounding(I, n.cell.types=2, n.iterations = 200, error.threshold = 0)

## deconfounding pure random data:
res.rand <- deconfounding(matrix(rexp(100*20),ncol=20), n.cell.types=2, n.iterations = 200, error.threshold = 0)

## display results:
##par(mfrow=c(2,2))
##plot(res$S$Matrix[,1],S[,1],main="S[,1] for cell type 1")
##plot(res$S$Matrix[,1],S[,2],main="S[,2] for cell type 1")
##plot(res$C$Matrix[1,],CP[1,],main="C[1,] for cell type 1")
##plot(res$C$Matrix[1,],CP[2,],main="C[2,] for cell type 1")


####################################################################
## (2) experimental data example:
data(CELL)
data(TISS)
data(stat)
## TISS: expression profiles for 1000 randomly chosen genes, tissue
## CELL: expression profiles for 1000 randomly chosen genes, single cell type
## stat: phenotype data (groups of clinical field study: TB, TSTpos or TSTneg)
## see Repsilber et al., 2009

## select data for TB patients:
I <- TISS[,stat=="TB"]

## run deconfounding:
set.seed(1)
res <- deconfounding(I, n.cell.types=2, n.iterations = 1000, error.threshold = 0)

## check against experimental CD3 profiles in TB patients:
cd3.exp <- CELL[,stat=="TB"]
cd3.exp.mean <- apply(cd3.exp,1,mean)

## plot comparisons:
##par(mfrow=c(1,2))
##plot(cd3.exp.mean,res$S$Matrix[,1],xlim=c(5,16),ylim=c(0,3))
##lines(lowess(x=cd3.exp.mean,y=res$S$Matrix[,1]),col="red")
##abline(lm(res$S$Matrix[,1] ~ cd3.exp.mean),col="green")
##plot(cd3.exp.mean,res$S$Matrix[,2],xlim=c(5,16),ylim=c(0,3))
##lines(lowess(x=cd3.exp.mean,y=res$S$Matrix[,2]),col="red")
##abline(lm(res$S$Matrix[,2] ~ cd3.exp.mean),col="green")

}
% Add one or more standard keywords, see file 'KEYWORDS' in the
% R documentation directory.
\keyword{ analysis of gene expression data in heterogeneous tissue }
